# Supplementary material for: 1,1′-(Ethane-1,2-di­yl)bis­(1,4,7-triazonane)
Source: Acta Crystallogr Sect E Struct Rep Online. 2010 May 29;66(Pt 6):o1513. doi: 10.1107/S1600536810019562 (PMC2979561; doi:10.1107/S1600536810019562)
Supplement: Supplementary file 2 [file e-66-o1513-Isup2.hkl]

#
# h,k,l, Fc-squared, Fo-squared, sigma(Fo-squared) and status flag
#
data_I
_shelx_title ' 01SRC078 in P-1'
_shelx_refln_list_code          4
_shelx_F_calc_maximum       27.15
_exptl_crystal_F_000       158.00
_reflns_d_resolution_high  0.7696
 
loop_
 _symmetry_equiv_pos_as_xyz
 'x, y, z'
 '-x, -y, -z'
 
_cell_length_a     6.2732
_cell_length_b     6.4988
_cell_length_c    10.7152
_cell_angle_alpha  99.751
_cell_angle_beta   93.115
_cell_angle_gamma 110.410
 
_shelx_F_squared_multiplier     1.000
 
loop_
 _refln_index_h
 _refln_index_k
 _refln_index_l
 _refln_F_squared_calc
 _refln_F_squared_meas
 _refln_F_squared_sigma
 _refln_observed_status
   1   0   0       36.82       31.10      1.33 o
   2   0   0      126.46      108.18     13.25 o
   3   0   0        0.02        0.32      0.06 o
   4   0   0      126.49      117.49      4.84 o
   5   0   0      149.72      144.97      4.41 o
   6   0   0       10.00        9.24      0.80 o
   7   0   0        3.89        7.24      2.71 o
  -7   1   0       25.97       25.09      1.25 o
  -6   1   0       11.49       11.40      0.57 o
  -5   1   0       89.97       83.75      5.97 o
  -4   1   0        0.11        0.07      0.08 o
  -3   1   0        0.46        1.17      0.21 o
  -2   1   0       31.48       29.64      0.79 o
   0   1   0      330.06      316.08     18.92 o
   1   1   0        0.67        1.00      0.04 o
   2   1   0        0.03        0.44      0.10 o
   3   1   0       94.08       87.15      3.17 o
   4   1   0      516.53      508.76     25.74 o
   5   1   0       24.57       23.55      0.92 o
   6   1   0        1.09        3.15      0.62 o
   7   1   0       17.68       14.46      1.44 o
  -8   2   0       42.95       45.01      2.33 o
  -7   2   0        0.93        1.08      0.39 o
  -6   2   0        0.01        0.51      0.14 o
  -5   2   0       79.71       72.24      2.67 o
  -4   2   0      358.63      393.72     11.92 o
  -3   2   0       14.20       13.65      0.45 o
  -2   2   0        5.89        6.23      0.26 o
   0   2   0       12.96       14.74      0.68 o
   1   2   0       79.61       93.69      3.15 o
   2   2   0        9.43        8.92      0.36 o
   3   2   0       16.48       16.53      0.95 o
   4   2   0       30.89       30.77      2.81 o
   5   2   0        2.66        9.78      1.05 o
   6   2   0        5.91        5.33      0.71 o
  -8   3   0       10.28        9.31      0.67 o
  -7   3   0        8.87        7.31      1.25 o
  -6   3   0       15.68       16.53      0.58 o
  -5   3   0      144.17      156.81      5.21 o
  -4   3   0      265.28      268.72      6.81 o
  -3   3   0       72.61       68.70      2.17 o
  -2   3   0      163.15      167.14      6.03 o
  -1   3   0       18.17       18.66      1.08 o
   0   3   0      293.02      280.72      8.27 o
   1   3   0      134.50      141.48      4.05 o
   2   3   0      109.11      116.65      6.22 o
   3   3   0      479.06      434.06     63.37 o
   4   3   0        0.47        5.46      0.69 o
   5   3   0        8.05        6.67      0.66 o
   6   3   0        3.16        3.92      0.75 o
  -8   4   0       27.27       26.77      1.48 o
  -7   4   0        1.21        0.22      0.34 o
  -6   4   0       89.15       90.72      3.65 o
  -5   4   0       46.71       47.45      1.36 o
  -4   4   0        2.24        2.11      0.32 o
  -3   4   0       58.87       55.01      1.90 o
  -2   4   0      338.16      358.86     14.94 o
  -1   4   0      121.75      117.75      4.86 o
   0   4   0       98.36      101.59      3.97 o
   1   4   0       31.64       36.49      2.28 o
   2   4   0        9.01        7.68      0.56 o
   3   4   0        0.34        0.42      0.14 o
   4   4   0        8.72        7.81      0.58 o
   5   4   0        5.67        3.85      0.71 o
  -7   5   0        0.13        0.94      0.56 o
  -6   5   0        0.18        0.49      0.32 o
  -5   5   0        9.40        8.95      0.55 o
  -4   5   0       45.97       46.86      1.38 o
  -3   5   0        5.76        4.02      0.29 o
  -2   5   0      242.28      247.78     14.36 o
  -1   5   0       17.95       13.41      0.78 o
   0   5   0        1.07        1.11      0.13 o
   1   5   0       10.34       11.93      0.42 o
   2   5   0       78.97       75.43      5.03 o
   3   5   0       18.16       17.23      1.87 o
   4   5   0        1.73        2.20      0.85 o
  -7   6   0       28.39       31.20      2.20 o
  -6   6   0        0.01        0.22      0.28 o
  -5   6   0        0.90        2.16      0.33 o
  -4   6   0       25.85       24.71      1.23 o
  -3   6   0        0.71        4.76      1.38 o
  -2   6   0        7.34        6.18      0.34 o
  -1   6   0       62.62       59.42      1.89 o
   0   6   0       38.83       37.36      1.96 o
   1   6   0       15.31       10.17      0.85 o
   2   6   0        4.75        3.80      0.49 o
   3   6   0        1.46        1.90      0.55 o
  -6   7   0       32.16       28.94      2.49 o
  -5   7   0        3.18        3.09      0.56 o
  -4   7   0        1.04        0.26      0.44 o
  -3   7   0       11.84       11.73      0.99 o
  -2   7   0        9.96        7.64      0.79 o
  -1   7   0        5.14        4.27      0.74 o
   0   7   0       24.64       25.07      3.74 o
   1   7   0        3.61        3.96      0.57 o
  -4   8   0        0.57        0.76      0.57 o
  -3   8   0        1.78        3.05      0.82 o
  -2   8   0       15.34       15.64      1.59 o
  -1   8   0       10.08       12.78      1.44 o
   1  -8   1       28.84       34.76      3.30 o
   2  -8   1        2.76        2.90      0.62 o
   3  -8   1        0.67        0.31      0.50 o
   4  -8   1       17.81       19.03      3.20 o
   5  -8   1        0.74        0.72      0.57 o
  -1  -7   1        0.31       -0.42      0.45 o
   0  -7   1        0.31        0.17      0.56 o
   1  -7   1        8.59        8.30      0.95 o
   2  -7   1       38.13       39.40      5.67 o
   3  -7   1        2.09        1.15      0.58 o
   4  -7   1        0.53        1.06      0.60 o
   5  -7   1        4.12        5.05      0.51 o
   6  -7   1       15.74       13.65      1.27 o
  -3  -6   1        7.68        4.87      0.70 o
  -2  -6   1        6.24        5.37      1.68 o
  -1  -6   1       10.05        8.59      0.66 o
   0  -6   1       20.51       23.21      1.75 o
   1  -6   1       69.09       69.91      2.83 o
   2  -6   1       42.79       91.12      9.90 o
   3  -6   1       12.94       11.45      0.62 o
   4  -6   1        8.44        6.86      0.53 o
   5  -6   1       19.75       17.20      0.83 o
   6  -6   1        7.05        6.94      0.55 o
   7  -6   1        4.97        5.52      0.48 o
  -4  -5   1        6.82        7.37      1.71 o
  -3  -5   1       45.18       48.45      4.14 o
  -2  -5   1        0.01        0.12      0.11 o
  -1  -5   1        6.56       10.06      0.47 o
   0  -5   1        7.12        5.33      0.26 o
   1  -5   1       61.94       69.18     13.57 o
   2  -5   1      161.84      169.46     18.59 o
   3  -5   1       32.55       35.21      2.04 o
   4  -5   1      106.47       99.37      5.44 o
   5  -5   1        3.18        2.86      0.25 o
   6  -5   1       36.89       36.13      1.43 o
   7  -5   1        0.09        0.39      0.26 o
  -5  -4   1        0.50        0.33      0.28 o
  -4  -4   1        6.82        5.37      0.43 o
  -3  -4   1       67.30       65.15      3.30 o
  -2  -4   1      163.05      179.29      7.34 o
  -1  -4   1        5.50        6.15      0.41 o
   0  -4   1        3.92        3.36      0.21 o
   1  -4   1       79.43       83.23      5.15 o
   2  -4   1       46.17       39.80      2.90 o
   3  -4   1       79.18       80.34      2.65 o
   4  -4   1        3.43        3.01      0.25 o
   5  -4   1      101.37      103.89      3.22 o
   6  -4   1       19.62       19.28      0.72 o
   7  -4   1        6.63        5.82      0.83 o
   8  -4   1        4.42        4.57      0.71 o
  -6  -3   1        8.61        7.40      1.05 o
  -5  -3   1        1.78        2.66      0.44 o
  -4  -3   1      139.91      143.63     17.08 o
  -3  -3   1        9.80        9.54      0.58 o
  -2  -3   1      163.18      181.43      8.00 o
  -1  -3   1       15.33       18.94      0.92 o
   0  -3   1      352.71      334.11     28.85 o
   1  -3   1       20.90       21.37      1.54 o
   2  -3   1      552.55      524.73     24.99 o
   3  -3   1       60.97       74.45      2.45 o
   4  -3   1       64.57       59.74      3.74 o
   5  -3   1       23.66       23.80      0.70 o
   6  -3   1       64.98       76.48      2.39 o
   7  -3   1       20.99       17.77      3.03 o
   8  -3   1        0.28        2.05      2.60 o
  -6  -2   1        7.12       15.95      1.42 o
  -5  -2   1        3.55        3.20      0.19 o
  -4  -2   1        3.19        3.00      0.25 o
  -3  -2   1        0.04        0.45      0.08 o
  -2  -2   1       73.05       74.70      3.82 o
  -1  -2   1      158.93      159.67      7.73 o
   1  -2   1      175.15      173.16      9.32 o
   2  -2   1      378.64      359.99     17.62 o
   3  -2   1        3.97       25.38      2.01 o
   4  -2   1       72.16       77.21      1.96 o
   5  -2   1       66.78       46.15     28.80 o
   6  -2   1      200.22      187.19     16.28 o
   7  -2   1        0.09        0.43      0.36 o
  -7  -1   1        0.05        0.44      0.71 o
  -6  -1   1       85.49       90.12      4.31 o
  -5  -1   1      104.73       98.67      3.17 o
  -4  -1   1        5.25        4.37      0.15 o
  -3  -1   1        0.02       -0.05      0.05 o
  -2  -1   1       53.74       53.72      3.42 o
   2  -1   1      235.33      217.28      7.23 o
   3  -1   1       59.04       30.17      3.31 o
   4  -1   1       27.73       28.24      1.90 o
   5  -1   1        3.58        3.08      0.22 o
   6  -1   1        1.81        2.21      0.46 o
   7  -1   1        1.94        3.00      0.87 o
  -7   0   1       64.24       69.18      5.24 o
  -6   0   1        3.25        3.23      0.45 o
  -5   0   1        6.23        6.78      0.41 o
  -4   0   1       36.65       37.82      4.85 o
  -3   0   1       95.76      109.03      4.75 o
  -1   0   1      416.52      374.95     20.21 o
   0   0   1        3.25        0.03      0.18 o
   1   0   1      259.01       11.20      1.53 o
   2   0   1      677.46      621.15     25.48 o
   3   0   1       19.12       15.66      0.51 o
   4   0   1       68.11       70.41      2.10 o
   5   0   1       41.55       39.83      1.41 o
   6   0   1       20.30       33.24      7.57 o
   7   0   1       15.58       14.55      1.31 o
  -7   1   1        0.11       -0.07      0.33 o
  -6   1   1       63.45       66.23      2.61 o
  -5   1   1       45.97       40.50      1.96 o
  -4   1   1      194.08      270.03     10.33 o
  -3   1   1      161.31      173.20      6.27 o
  -2   1   1      265.18      235.34      5.14 o
  -1   1   1      348.22      314.06      8.34 o
   0   1   1       93.59       90.34      3.44 o
   1   1   1      489.81      447.49     24.20 o
   2   1   1      528.87      514.64     15.83 o
   3   1   1       90.97       85.06      6.61 o
   4   1   1        5.23        6.52      0.32 o
   5   1   1        0.47        0.59      0.36 o
   6   1   1        8.87        8.15      0.57 o
   7   1   1        1.34        1.71      0.84 o
  -8   2   1        3.26        2.70      0.63 o
  -7   2   1        0.07        1.30      0.25 o
  -6   2   1      118.56      109.00      6.31 o
  -5   2   1       17.15       17.49      3.86 o
  -4   2   1       28.06       28.31      0.84 o
  -3   2   1      486.46      469.95     11.39 o
  -1   2   1       11.78       17.06      0.58 o
   0   2   1       94.13       98.70      3.55 o
   1   2   1      189.26      180.52      6.36 o
   2   2   1       44.12       45.22      1.60 o
   3   2   1      177.92      186.37     11.31 o
   4   2   1      115.19      122.30     13.75 o
   5   2   1       17.23       18.43      0.74 o
   6   2   1        3.07        4.18      0.75 o
  -8   3   1       21.92       21.01      1.36 o
  -7   3   1        1.19        1.23      0.21 o
  -6   3   1       64.81       75.36      3.21 o
  -5   3   1        2.92        2.68      0.18 o
  -4   3   1      113.62      118.12      2.94 o
  -3   3   1       71.82       76.18      1.91 o
  -2   3   1      165.86      165.24      4.15 o
  -1   3   1       86.23       92.03      3.44 o
   0   3   1        0.81        1.11      0.14 o
   1   3   1      404.74      503.51     17.01 o
   2   3   1       42.66       44.12      1.94 o
   3   3   1        0.96        1.18      0.11 o
   4   3   1       82.68       79.50      7.46 o
   5   3   1       21.49       25.13      1.99 o
  -8   4   1       43.34       43.24      2.13 o
  -7   4   1        1.10        1.36      0.62 o
  -6   4   1        6.76        7.59      0.34 o
  -5   4   1        4.85        4.93      0.78 o
  -4   4   1      117.81      113.01      2.91 o
  -3   4   1       15.11       12.89      0.40 o
  -2   4   1       10.92       11.89      0.45 o
  -1   4   1       76.84       74.82      3.15 o
   0   4   1       18.50       19.84      0.71 o
   1   4   1        0.01        0.04      0.13 o
   2   4   1        1.77        1.02      0.35 o
   3   4   1        0.02        0.12      0.19 o
   4   4   1        8.64        7.61      0.61 o
   5   4   1       66.49       80.38      5.57 o
  -6   5   1        0.34        0.92      0.20 o
  -5   5   1       35.20       39.29      1.25 o
  -4   5   1       61.73       58.93      1.72 o
  -3   5   1       19.91       16.77      0.74 o
  -2   5   1       28.28       28.57      1.00 o
  -1   5   1       12.15       10.94      1.03 o
   0   5   1      312.17      302.56     21.98 o
   1   5   1       30.05       26.55      0.95 o
   2   5   1        3.45        3.06      0.28 o
   3   5   1        0.12       -0.12      0.25 o
   4   5   1        8.81        7.71      2.06 o
  -7   6   1       13.07       13.71      1.15 o
  -6   6   1        0.41        1.33      0.28 o
  -5   6   1       21.03       20.99      1.22 o
  -4   6   1        1.59        1.30      0.39 o
  -3   6   1       19.99       17.46      0.83 o
  -2   6   1        1.03        0.73      0.17 o
  -1   6   1      136.21      135.45      5.19 o
   0   6   1        4.19        3.35      0.32 o
   1   6   1       11.49       10.06      0.69 o
   2   6   1       21.98       23.22      3.19 o
  -6   7   1        9.53        8.28      0.95 o
  -5   7   1       54.18       49.19      4.59 o
  -4   7   1        8.33        8.75      0.92 o
  -3   7   1        0.65        0.79      0.61 o
  -2   7   1        9.96        7.80      0.82 o
  -1   7   1       13.56       13.39      1.39 o
   0   7   1       10.66       12.09      0.83 o
   1   7   1        0.10        0.14      0.51 o
  -4   8   1        6.11        6.27      0.89 o
  -3   8   1        2.29        1.29      0.53 o
  -2   8   1        1.96        2.00      0.69 o
   1  -8   2        4.41        3.37      0.77 o
   2  -8   2       17.64       19.30      1.92 o
   3  -8   2       24.95       25.25      4.40 o
   4  -8   2        5.46        5.74      0.74 o
   5  -8   2        0.53        2.33      0.59 o
  -1  -7   2        0.05        0.09      0.42 o
   0  -7   2        0.04       -0.20      0.28 o
   1  -7   2       15.10       14.74      2.61 o
   2  -7   2       12.29       13.71      0.92 o
   3  -7   2        4.19        4.36      0.60 o
   4  -7   2       33.72       36.30      4.30 o
   5  -7   2        2.19        1.35      0.31 o
   6  -7   2       15.36       16.62      3.26 o
  -3  -6   2        0.09       -0.03      0.47 o
  -2  -6   2       64.78       69.36      7.51 o
  -1  -6   2        7.38        8.19      0.49 o
   0  -6   2       15.59       14.19      0.75 o
   1  -6   2        0.03        3.44      3.33 o
   2  -6   2       15.77       18.26      0.93 o
   3  -6   2       44.91       53.34      3.65 o
   4  -6   2       37.28       35.91      3.00 o
   5  -6   2        4.89        4.82      0.43 o
   6  -6   2        0.69        1.04      0.28 o
   7  -6   2        0.05        0.75      0.64 o
  -4  -5   2        0.21        3.05      1.07 o
  -3  -5   2       15.46       16.01      1.46 o
  -2  -5   2        1.24        1.84      0.50 o
  -1  -5   2        0.06        0.11      0.12 o
   0  -5   2       38.16       34.03      4.61 o
   1  -5   2       33.59       30.04      2.43 o
   2  -5   2      200.05      192.06      9.09 o
   3  -5   2       24.88       26.26      3.08 o
   4  -5   2       65.24       67.37      4.70 o
   5  -5   2        6.14        4.77      0.49 o
   6  -5   2       83.57       86.69      5.98 o
   7  -5   2       17.13       20.50      1.36 o
  -5  -4   2        3.51       11.61      0.91 o
  -4  -4   2       13.29       12.69      0.84 o
  -3  -4   2       43.17       40.97      1.97 o
  -2  -4   2       48.53       54.87      1.58 o
  -1  -4   2        8.10        8.81      0.35 o
   0  -4   2      340.86      321.01     59.24 o
   1  -4   2       13.84       11.10      0.62 o
   2  -4   2        0.91        0.33      0.19 o
   3  -4   2       60.51       62.98      5.73 o
   4  -4   2       16.98       17.75      1.13 o
   5  -4   2       99.13      114.70      8.21 o
   6  -4   2       38.72       41.67      2.51 o
   7  -4   2       13.36       14.86      1.12 o
  -6  -3   2        9.63       10.87      1.00 o
  -5  -3   2        0.19        0.43      0.14 o
  -4  -3   2       19.63       21.13      0.97 o
  -3  -3   2        0.54        0.58      0.11 o
  -2  -3   2       25.10       25.99      1.05 o
  -1  -3   2        2.41        2.79      0.23 o
   0  -3   2      338.69      352.61     65.35 o
   1  -3   2      210.39      236.61     38.57 o
   2  -3   2      108.46      110.85      9.39 o
   3  -3   2        0.99       17.28      1.31 o
   4  -3   2      101.36      100.25      7.19 o
   5  -3   2       18.39       19.48      1.83 o
   6  -3   2       72.84       73.74      8.41 o
   7  -3   2        0.10        0.24      0.27 o
  -6  -2   2       14.92       14.96      1.25 o
  -5  -2   2        0.64        0.35      0.18 o
  -4  -2   2      468.48      487.49     25.70 o
  -3  -2   2      141.16      140.95      5.61 o
  -2  -2   2      296.63      318.83     15.10 o
  -1  -2   2       36.73       38.01      2.41 o
   0  -2   2       48.70       54.03      2.53 o
   1  -2   2      308.76      297.41     27.37 o
   2  -2   2       38.51       44.32      2.94 o
   3  -2   2        7.32        6.23      0.35 o
   4  -2   2       50.60       50.20      4.39 o
   5  -2   2       59.31       58.21      4.81 o
   6  -2   2       51.34       50.09      2.39 o
   7  -2   2       11.17       11.31      0.88 o
  -7  -1   2       28.89       31.17      2.48 o
  -6  -1   2        2.18        2.10      0.21 o
  -5  -1   2       42.25       42.95      1.21 o
  -4  -1   2      170.38      164.72      7.39 o
  -3  -1   2      102.62       95.89      4.96 o
  -2  -1   2       10.72       13.67      0.57 o
  -1  -1   2        0.54       13.51     14.36 o
   2  -1   2        0.11        0.40      0.07 o
   3  -1   2       59.17       56.98      6.16 o
   4  -1   2       33.46       34.44      1.54 o
   5  -1   2       18.51       18.24      0.69 o
   6  -1   2       31.87       37.49      1.80 o
   7  -1   2        5.83        4.89      0.50 o
  -7   0   2        0.73        0.33      0.64 o
  -6   0   2        0.33        5.64      1.47 o
  -5   0   2        9.04        7.06      0.95 o
  -4   0   2        2.07       11.53      2.26 o
  -3   0   2       70.93       76.36      2.94 o
  -2   0   2        2.02        1.45      0.14 o
  -1   0   2        0.48        0.52      0.04 o
   1   0   2        8.63        6.97      0.87 o
   2   0   2      175.37      181.68     14.84 o
   3   0   2      155.06      169.77      5.25 o
   4   0   2      258.57      269.89     11.64 o
   5   0   2       83.24       83.03      2.68 o
   6   0   2        4.06        3.48      0.94 o
   7   0   2        2.76        3.79      0.49 o
  -7   1   2        7.20        6.10      0.87 o
  -6   1   2        0.60        1.09      0.13 o
  -5   1   2        0.00        4.72      1.71 o
  -4   1   2        0.14        0.09      0.07 o
  -3   1   2      350.23      348.38     11.47 o
  -2   1   2      270.55      258.27      6.83 o
   0   1   2       50.94       52.89      2.14 o
   2   1   2       18.96       24.28      3.07 o
   3   1   2       23.03       24.47      2.28 o
   4   1   2        5.82       15.11      4.51 o
   5   1   2       34.35       36.69      1.57 o
   6   1   2       21.66       19.06      1.04 o
  -8   2   2       14.07       18.92      2.20 o
  -7   2   2       15.76        9.64      0.85 o
  -6   2   2      112.11      113.10      5.96 o
  -5   2   2        5.69        6.72      0.24 o
  -4   2   2      543.96      548.41     15.22 o
  -3   2   2       10.14        8.29      0.27 o
  -2   2   2       88.29       92.99      3.02 o
  -1   2   2       58.19       63.51      3.39 o
   0   2   2        3.88        2.98      0.11 o
   1   2   2      167.06      266.39     12.71 o
   2   2   2      120.75      137.10      3.91 o
   3   2   2       37.35       32.92      1.59 o
   4   2   2      257.08      222.27     22.60 o
   5   2   2        8.43        9.98      1.11 o
   6   2   2       26.76       24.66      1.41 o
  -8   3   2        6.70        4.58      0.92 o
  -7   3   2        3.47        3.31      0.35 o
  -6   3   2       38.05       35.43      1.05 o
  -5   3   2       51.11       53.74      1.53 o
  -4   3   2       43.19       62.33      3.50 o
  -3   3   2        7.18        7.79      0.25 o
  -2   3   2       77.82      129.59      7.83 o
  -1   3   2      100.02      108.41      6.89 o
   0   3   2      179.87      335.62     32.50 o
   1   3   2        6.04        5.70      0.26 o
   2   3   2       27.44       29.40      0.93 o
   3   3   2       26.81       26.02      1.22 o
   4   3   2        5.54        4.39      0.39 o
   5   3   2        5.14        5.12      0.58 o
  -8   4   2       13.78       12.21      1.12 o
  -7   4   2       16.83       16.84      1.04 o
  -6   4   2        3.22        3.05      0.28 o
  -5   4   2       40.16       46.24      1.43 o
  -4   4   2        0.71        0.75      0.19 o
  -3   4   2        3.77       10.91      2.73 o
  -2   4   2       17.25       17.72      0.67 o
  -1   4   2      102.04      102.39      8.70 o
   0   4   2      146.57      137.79      8.81 o
   1   4   2       22.04       23.10      0.70 o
   2   4   2       62.25       51.67      5.31 o
   3   4   2        1.42        0.65      0.13 o
   4   4   2       27.56       23.25      2.36 o
  -6   5   2       16.10       15.50      0.88 o
  -5   5   2        2.09        1.72      0.31 o
  -4   5   2        8.82        6.57      0.54 o
  -3   5   2       56.78       64.69      2.59 o
  -2   5   2       51.52       42.52      2.65 o
  -1   5   2      199.13      202.97      7.62 o
   0   5   2       12.32        8.73      0.49 o
   1   5   2        1.54        2.28      0.20 o
   2   5   2       13.94        9.97      0.50 o
   3   5   2        2.05        1.05      0.34 o
  -7   6   2        0.06        0.55      0.78 o
  -6   6   2        9.58        8.01      0.98 o
  -5   6   2        0.74        1.29      0.34 o
  -4   6   2       19.07       17.69      1.00 o
  -3   6   2        2.08        1.62      0.29 o
  -2   6   2        4.24        3.61      0.28 o
  -1   6   2       19.99       17.76      1.02 o
   0   6   2       14.39       14.30      0.88 o
   1   6   2        4.25        4.17      0.60 o
   2   6   2        0.90        0.85      0.42 o
  -6   7   2       24.62       21.30      1.79 o
  -5   7   2        2.48        1.19      0.45 o
  -4   7   2       33.29       33.00      3.02 o
  -3   7   2        0.14        0.61      0.52 o
  -2   7   2       24.65       20.88      2.14 o
  -1   7   2        1.21        2.71      0.42 o
   0   7   2       26.51       28.42      2.08 o
   1   7   2       22.04       20.09      1.83 o
  -3   8   2       12.04       10.57      1.14 o
   1  -8   3        1.10        1.33      0.43 o
   2  -8   3        6.00        4.56      0.65 o
   3  -8   3        0.43        0.82      0.56 o
   4  -8   3        0.03        0.25      0.38 o
   5  -8   3        1.70        0.82      0.82 o
  -1  -7   3        1.08        1.20      0.45 o
   0  -7   3        6.30        6.41      1.24 o
   1  -7   3        6.92        8.68      0.61 o
   2  -7   3        0.91        0.84      0.53 o
   3  -7   3        0.04       -0.02      0.38 o
   4  -7   3        2.10        1.63      0.55 o
   5  -7   3        2.90        3.09      0.68 o
   6  -7   3        1.99        1.21      0.63 o
  -3  -6   3       15.99       17.11      4.18 o
  -2  -6   3       33.42       33.82      5.96 o
  -1  -6   3        7.07        6.69      0.79 o
   0  -6   3        7.20        9.12      0.99 o
   1  -6   3        7.54        7.83      0.63 o
   2  -6   3       81.05       92.61      5.79 o
   3  -6   3       40.84       38.57      3.50 o
   4  -6   3        0.41        0.72      0.26 o
   5  -6   3       45.55       44.27      2.31 o
   6  -6   3       24.49       26.87      5.85 o
   7  -6   3        0.27        0.18      0.35 o
  -4  -5   3        6.88        5.86      1.98 o
  -3  -5   3        0.02       -0.27      0.48 o
  -2  -5   3       11.52       10.48      0.53 o
  -1  -5   3       40.80       43.48      3.42 o
   0  -5   3        1.57        1.36      0.30 o
   1  -5   3        1.95        0.71      0.18 o
   2  -5   3      241.66      254.31     20.80 o
   3  -5   3        0.41        0.20      0.19 o
   4  -5   3       35.85       54.17      5.88 o
   5  -5   3       13.75       13.71      0.77 o
   6  -5   3       46.07       55.90      3.85 o
   7  -5   3        7.20        7.32      1.03 o
  -5  -4   3        8.77        7.13      1.30 o
  -4  -4   3        9.43       10.41      1.13 o
  -3  -4   3       15.12       14.80      0.87 o
  -2  -4   3       58.12       53.44      3.63 o
  -1  -4   3       33.05       33.14      4.35 o
   0  -4   3       13.37       10.19      0.90 o
   1  -4   3       47.86       79.20      8.25 o
   2  -4   3      113.48      117.86     12.78 o
   3  -4   3       50.60       64.89      4.60 o
   4  -4   3        0.37        1.09      0.19 o
   5  -4   3        0.20        0.52      0.54 o
   6  -4   3        6.50        6.41      0.82 o
   7  -4   3        5.32        6.37      0.94 o
  -6  -3   3        3.97        3.78      0.67 o
  -5  -3   3       17.94       17.49      1.07 o
  -4  -3   3       20.58       19.02      0.85 o
  -3  -3   3       20.44       19.44      0.88 o
  -2  -3   3      114.31      137.59      9.43 o
  -1  -3   3        1.91        0.86      0.12 o
   0  -3   3       82.66      106.84      8.10 o
   1  -3   3       48.49       52.26      6.56 o
   2  -3   3      153.90      180.78      8.78 o
   3  -3   3       10.70       14.00      1.95 o
   4  -3   3        3.11        3.93      0.45 o
   5  -3   3       31.39       36.84      1.64 o
   6  -3   3        0.41        0.61      0.15 o
   7  -3   3       41.83       41.98      2.47 o
  -6  -2   3       79.01       80.54      7.05 o
  -5  -2   3        1.31        1.40      0.28 o
  -4  -2   3        2.09        1.43      0.13 o
  -3  -2   3        1.02        9.96      2.23 o
  -2  -2   3      101.64      101.62      6.45 o
  -1  -2   3        2.96       14.66     12.77 o
   0  -2   3       25.45       24.91      1.69 o
   1  -2   3       22.14       19.95      2.83 o
   2  -2   3       13.31       12.05      0.91 o
   3  -2   3       14.09       16.48      1.59 o
   4  -2   3       20.71       25.60      5.65 o
   5  -2   3       42.55       42.27      5.71 o
   6  -2   3       27.49       31.42      1.64 o
   7  -2   3       21.67       19.88      2.05 o
  -7  -1   3        5.54        4.47      0.70 o
  -6  -1   3       73.93       81.53      5.28 o
  -5  -1   3       28.77       29.54      1.38 o
  -4  -1   3        6.31       10.71      0.70 o
  -3  -1   3       25.89       30.12      1.29 o
  -2  -1   3      614.25      689.30     34.30 o
  -1  -1   3      242.40      242.63     17.56 o
   0  -1   3      222.06      234.25     14.08 o
   1  -1   3       20.09       25.36      2.75 o
   2  -1   3       12.18       13.57      1.65 o
   3  -1   3       28.04       35.39      6.05 o
   5  -1   3        0.04        0.09      0.28 o
   6  -1   3       22.24       21.69      0.91 o
   7  -1   3       14.29       15.01      1.13 o
  -7   0   3        6.20        9.44      1.49 o
  -6   0   3       84.66       76.48      6.80 o
  -5   0   3        7.10        5.41      1.33 o
  -4   0   3        0.09        0.26      0.14 o
  -3   0   3      199.18      210.82      8.39 o
  -2   0   3      108.03       95.03      4.30 o
  -1   0   3      724.48      574.72     28.77 o
   0   0   3      485.74      453.18     35.66 o
   1   0   3       47.09       50.98      3.95 o
   2   0   3      444.28      108.81     11.14 o
   3   0   3        1.64        2.13      0.20 o
   4   0   3       91.59       92.45      2.76 o
   5   0   3       10.85       12.26      0.75 o
   6   0   3        0.27        4.79      0.95 o
   7   0   3        0.50        0.62      0.46 o
  -7   1   3        3.41        2.04      0.90 o
  -6   1   3        0.00        0.43      0.14 o
  -5   1   3       93.36       93.31      5.39 o
  -4   1   3        8.38        9.03      0.41 o
  -3   1   3      219.03      221.11      9.68 o
  -2   1   3        0.75        1.42      0.14 o
  -1   1   3       33.77       29.37      0.80 o
   0   1   3       42.97       48.31      1.62 o
   1   1   3        2.05       28.56      1.83 o
   2   1   3        0.73        1.43      0.08 o
   3   1   3        6.49        5.99      2.33 o
   4   1   3        0.04       -0.05      0.22 o
   5   1   3       47.53       46.15      2.00 o
   6   1   3        0.16        0.49      0.62 o
  -8   2   3       19.34       21.15      1.69 o
  -7   2   3        1.02        1.14      0.37 o
  -6   2   3        9.42       11.28      0.89 o
  -5   2   3       43.00       40.22      1.37 o
  -4   2   3        0.24        0.93      0.12 o
  -3   2   3      118.94      105.75      2.48 o
  -2   2   3        5.64       12.10      0.47 o
  -1   2   3       36.48       34.45      1.20 o
   0   2   3       18.87      168.27     10.20 o
   1   2   3      443.94      480.86     12.61 o
   2   2   3      141.96      147.97     10.45 o
   3   2   3        0.14        0.47      0.07 o
   4   2   3       33.82       28.94      2.04 o
   5   2   3        4.66        5.48      0.71 o
   6   2   3       31.45       32.06      1.73 o
  -8   3   3       35.50       37.79      2.69 o
  -7   3   3        6.52        8.35      0.86 o
  -6   3   3        0.37        0.25      0.19 o
  -5   3   3        3.41        9.83      0.99 o
  -4   3   3      180.76      180.97      8.04 o
  -3   3   3        0.68       -0.02      0.14 o
  -2   3   3       22.21       21.32      0.76 o
  -1   3   3       46.40       48.42      2.61 o
   0   3   3       52.29       47.19      1.11 o
   1   3   3        8.17        8.74      0.26 o
   2   3   3      115.58      109.91      2.55 o
   3   3   3        2.52        2.61      0.15 o
   4   3   3       27.26       28.81      2.78 o
   5   3   3       65.16       80.29      5.35 o
  -7   4   3        7.60        7.58      1.06 o
  -6   4   3        0.56        3.21      0.67 o
  -5   4   3       49.87       47.49      1.55 o
  -4   4   3       50.56       50.08      2.48 o
  -3   4   3       39.85       37.68      1.47 o
  -2   4   3      181.21      187.42      6.79 o
  -1   4   3        1.70        1.94      0.25 o
   0   4   3      223.84      225.16      9.54 o
   1   4   3       15.64       15.64      0.58 o
   2   4   3       25.01       20.59      1.28 o
   3   4   3        6.16       13.41      3.42 o
   4   4   3        1.28        0.98      0.33 o
  -7   5   3        0.00       -0.31      0.39 o
  -6   5   3        1.23        0.49      0.32 o
  -5   5   3       11.15       10.23      0.81 o
  -4   5   3        0.10       -0.15      0.22 o
  -3   5   3       10.34        8.17      0.45 o
  -2   5   3       49.63       50.66      1.95 o
  -1   5   3       35.48       33.48      1.26 o
   0   5   3       89.65       90.80      4.24 o
   1   5   3        0.15       -0.12      0.24 o
   2   5   3       59.78       57.50      4.85 o
   3   5   3        6.42        4.60      0.65 o
  -7   6   3        1.32        0.31      0.75 o
  -6   6   3        0.13        0.84      0.47 o
  -5   6   3       25.12       20.94      1.16 o
  -4   6   3       12.65       13.22      0.86 o
  -3   6   3        0.62        0.93      0.55 o
  -2   6   3       34.25       30.90      1.72 o
  -1   6   3       18.28       19.08      0.90 o
   0   6   3        0.02        0.04      0.42 o
   1   6   3       48.90       50.94      3.60 o
   2   6   3        0.95        1.43      0.43 o
  -5   7   3        0.65        0.97      0.58 o
  -4   7   3       25.66       27.76      2.37 o
  -3   7   3        5.48        3.69      0.58 o
  -2   7   3        0.06        0.03      0.44 o
  -1   7   3        0.26       -0.09      0.42 o
   0   7   3       25.49       23.03      1.87 o
   1  -8   4        0.88        0.57      0.45 o
   2  -8   4        0.61       -0.38      0.51 o
   3  -8   4        0.01        0.50      0.41 o
   4  -8   4       24.05       20.25      1.94 o
  -1  -7   4       17.18       17.01      2.88 o
   0  -7   4        2.81        3.12      0.44 o
   1  -7   4        1.14        0.58      0.82 o
   2  -7   4       40.77       39.32      8.56 o
   3  -7   4        4.06        4.67      0.51 o
   4  -7   4        1.20        0.56      0.46 o
   5  -7   4        9.09        9.79      0.72 o
   6  -7   4        1.57        2.57      0.51 o
  -3  -6   4        0.10        0.07      0.30 o
  -2  -6   4        3.27        3.39      0.43 o
  -1  -6   4        3.13        2.88      0.65 o
   0  -6   4        2.68        1.85      0.37 o
   1  -6   4      105.30      107.90      8.19 o
   2  -6   4        5.57        5.90      0.53 o
   3  -6   4      107.81      121.26     12.65 o
   4  -6   4        8.23       13.92      2.11 o
   5  -6   4        1.32        1.53      0.34 o
   6  -6   4        5.70        5.98      0.54 o
   7  -6   4       15.41       15.98      1.07 o
  -4  -5   4        7.80        7.45      2.19 o
  -3  -5   4        2.86        2.65      0.37 o
  -2  -5   4       18.62       15.50      0.87 o
  -1  -5   4        2.76        3.82      0.39 o
   0  -5   4      120.06      120.37      8.96 o
   1  -5   4       18.81       21.36      2.01 o
   2  -5   4        3.62        4.21      0.48 o
   3  -5   4        1.54       31.47     13.85 o
   4  -5   4       29.75       33.96      4.41 o
   5  -5   4       14.97       14.65      1.45 o
   6  -5   4        4.50        5.21      0.55 o
   7  -5   4       17.41       17.11      1.74 o
  -5  -4   4        0.03        0.12      0.51 o
  -4  -4   4        0.14        0.14      0.22 o
  -3  -4   4       37.97       41.30      1.89 o
  -2  -4   4        0.08        0.14      0.13 o
  -1  -4   4        3.78        4.51      0.67 o
   0  -4   4       25.97       31.12      1.99 o
   1  -4   4        1.57        1.45      0.12 o
   2  -4   4      110.67      129.45      8.36 o
   3  -4   4        0.03        0.01      0.13 o
   4  -4   4       84.66       91.77      7.66 o
   5  -4   4        1.61        1.45      0.58 o
   6  -4   4        4.62        2.19      0.34 o
   7  -4   4       26.82       29.98      2.85 o
  -6  -3   4        0.00       -0.11      0.50 o
  -5  -3   4        6.47        5.52      0.48 o
  -4  -3   4      130.80      138.27      9.80 o
  -3  -3   4      233.79      245.66     10.29 o
  -2  -3   4       11.10       14.42      0.97 o
  -1  -3   4      201.72      223.04     13.16 o
   0  -3   4      153.22      178.55     11.17 o
   1  -3   4        7.52       10.70      0.87 o
   2  -3   4       79.57       77.29      8.12 o
   3  -3   4        0.64        0.36      0.12 o
   4  -3   4       10.44       11.00      1.33 o
   5  -3   4        1.68        2.21      0.16 o
   6  -3   4      125.72      142.36     14.61 o
   7  -3   4        0.54        0.36      0.33 o
  -6  -2   4        6.17        6.87      0.90 o
  -5  -2   4        4.69        5.44      0.41 o
  -4  -2   4      111.14      121.49      6.30 o
  -3  -2   4       32.69       32.58      1.54 o
  -2  -2   4        8.35        7.30      0.42 o
  -1  -2   4       11.71       12.19      0.83 o
   0  -2   4      227.61      251.30     18.09 o
   1  -2   4      612.64      477.57     16.76 o
   2  -2   4        0.13        0.49      0.11 o
   3  -2   4       54.13       52.37      9.49 o
   4  -2   4        0.15        0.20      0.14 o
   5  -2   4        9.74       22.01      4.39 o
   6  -2   4        1.21        1.53      0.30 o
   7  -2   4        6.13        8.53      0.72 o
  -7  -1   4       16.85       13.84      1.37 o
  -6  -1   4       39.18       36.73      2.85 o
  -5  -1   4       21.91       18.11      0.92 o
  -4  -1   4        0.07        0.19      0.09 o
  -3  -1   4       60.66       63.39      2.39 o
  -2  -1   4       34.79       32.22      1.73 o
  -1  -1   4      116.94      110.94      6.28 o
   0  -1   4        7.71        9.23      2.40 o
   1  -1   4        5.10        4.91      0.35 o
   2  -1   4       83.19       86.00      9.55 o
   3  -1   4        1.25        1.10      0.20 o
   4  -1   4        2.03       11.55      2.82 o
   5  -1   4       60.07       60.32      3.76 o
   6  -1   4        5.72        6.21      0.81 o
   7  -1   4        9.70        8.38      0.72 o
  -7   0   4        1.52        2.11      0.59 o
  -6   0   4        3.02        3.94      1.85 o
  -5   0   4        0.90       -0.08      0.16 o
  -4   0   4        0.22        0.24      0.11 o
  -3   0   4       45.94       53.95      2.72 o
  -2   0   4      185.19      184.77      8.33 o
  -1   0   4       48.16       56.74      4.88 o
   0   0   4      737.15      638.88     28.30 o
   1   0   4       95.13       93.33     16.37 o
   2   0   4      553.95      465.28     22.49 o
   3   0   4       21.45       21.93      2.20 o
   4   0   4        1.58        2.95      0.28 o
   5   0   4       65.66       62.04      2.20 o
   6   0   4       21.78       24.12      1.83 o
  -7   1   4       20.88       12.44      1.11 o
  -6   1   4        1.32        1.12      0.18 o
  -5   1   4       48.23       43.28      2.36 o
  -4   1   4      113.09      117.46      4.48 o
  -3   1   4      137.72      131.18      6.19 o
  -2   1   4       19.61       20.81      1.85 o
  -1   1   4       56.09       55.28      1.44 o
   0   1   4       17.50       20.52      1.46 o
   1   1   4        7.97        6.62      0.25 o
   2   1   4      115.72      132.91      3.75 o
   3   1   4        0.44        0.52      0.12 o
   4   1   4      100.36       83.92      3.16 o
   5   1   4       60.05       67.52      2.56 o
   6   1   4       56.34       53.62      3.94 o
  -7   2   4       10.73       14.37      1.46 o
  -6   2   4       15.56       11.07      1.00 o
  -5   2   4       41.12       39.65      1.14 o
  -4   2   4        6.76        6.64      0.38 o
  -3   2   4      157.85      183.07      4.55 o
  -2   2   4      217.07      212.35      5.45 o
  -1   2   4        7.90        9.79      0.41 o
   0   2   4       49.89       48.93      1.28 o
   1   2   4        2.35        2.45      0.22 o
   2   2   4        7.74        8.74      0.41 o
   3   2   4        3.22        3.63      0.20 o
   4   2   4       28.93       31.13      2.26 o
   5   2   4        0.25        0.37      0.25 o
  -7   3   4       13.84       14.58      0.88 o
  -6   3   4       14.14       14.38      0.66 o
  -5   3   4      112.04      110.20      3.30 o
  -4   3   4        5.89        7.11     15.17 o
  -3   3   4        7.49       10.44      0.48 o
  -2   3   4       24.53       29.13      0.86 o
  -1   3   4        7.91        8.33      0.40 o
   0   3   4      117.73      115.96      4.15 o
   1   3   4        2.14        1.85      0.24 o
   2   3   4       10.69       10.74      0.40 o
   3   3   4       30.13       26.93      1.17 o
   4   3   4        4.87        3.74      0.33 o
   5   3   4       13.75       13.73      1.40 o
  -7   4   4        0.00        0.22      0.39 o
  -6   4   4        4.74        3.09      0.34 o
  -5   4   4       11.03        9.95      0.47 o
  -4   4   4       56.70       55.72      2.01 o
  -3   4   4       10.83        8.80      0.48 o
  -2   4   4        0.19        0.83      0.23 o
  -1   4   4       49.29       52.55      1.95 o
   0   4   4      165.73      177.61      5.13 o
   1   4   4        7.00        5.09      0.24 o
   2   4   4        9.50        6.27      0.41 o
   3   4   4        0.15       -0.02      0.22 o
   4   4   4       15.30       11.02      1.45 o
  -7   5   4        0.07        0.17      0.46 o
  -6   5   4       27.95       30.05      2.18 o
  -5   5   4        0.03       -0.09      0.49 o
  -4   5   4       33.19       30.06      1.24 o
  -3   5   4       24.46       25.23      1.10 o
  -2   5   4        1.87        2.66      0.74 o
  -1   5   4        1.25        1.68      0.20 o
   0   5   4      154.14      155.16      6.33 o
   1   5   4        0.43        0.54      0.40 o
   2   5   4       14.99       16.48      1.22 o
   3   5   4       16.45       13.37      1.18 o
  -6   6   4        0.35        5.10      0.99 o
  -5   6   4       10.79       10.90      1.14 o
  -4   6   4       59.42       62.38      4.72 o
  -3   6   4        0.38        0.12      0.36 o
  -2   6   4       65.37       66.37      3.06 o
  -1   6   4        1.24        1.38      0.25 o
   1   6   4       25.47       26.61      2.03 o
  -5   7   4        0.18        0.18      0.75 o
  -4   7   4        3.85        4.52      0.80 o
  -3   7   4        5.28        5.69      0.99 o
  -1   7   4        3.73        2.16      0.77 o
   1  -8   5       29.30       29.54      7.52 o
   2  -8   5       17.47       17.33      3.40 o
   3  -8   5        1.12        1.30      0.43 o
   4  -8   5        0.00        0.61      0.60 o
  -1  -7   5        3.65        3.99      0.83 o
   0  -7   5       54.84       57.54     12.31 o
   1  -7   5       13.21       11.50      1.94 o
   2  -7   5       10.79        8.11      0.85 o
   3  -7   5       26.48       21.13      1.67 o
   4  -7   5        0.76        0.96      0.40 o
   5  -7   5       12.06       11.25      3.59 o
   6  -7   5        5.78        8.52      1.11 o
  -3  -6   5       10.35       11.37      0.90 o
  -2  -6   5        5.63        4.98      1.08 o
  -1  -6   5       46.35       52.40      3.83 o
   0  -6   5        1.53        0.56      0.44 o
   1  -6   5        4.12        3.86      0.67 o
   2  -6   5       12.79       16.80      2.05 o
   3  -6   5       39.01       46.08      4.45 o
   4  -6   5        4.35        3.78      0.59 o
   5  -6   5        0.00        0.09      0.26 o
   6  -6   5       12.07        8.52      0.94 o
  -4  -5   5       23.90       25.87      5.01 o
  -3  -5   5        5.03        5.02      0.39 o
  -2  -5   5       19.08       16.39      1.54 o
  -1  -5   5        0.05        0.07      0.19 o
   0  -5   5        7.89        9.63      0.75 o
   1  -5   5       42.20       39.93      4.11 o
   2  -5   5        1.91        1.58      0.25 o
   3  -5   5       50.47       54.54      6.10 o
   4  -5   5       23.12       20.47      2.53 o
   5  -5   5       25.50       25.85      2.91 o
   6  -5   5        8.00        8.89      1.88 o
   7  -5   5        0.32        1.01      0.31 o
  -5  -4   5       24.24       24.97      4.42 o
  -4  -4   5        0.38       -0.22      0.42 o
  -3  -4   5       12.56       19.57      2.14 o
  -2  -4   5       19.67       18.21      1.26 o
  -1  -4   5       65.17       76.66      4.19 o
   0  -4   5       12.13       10.58      0.75 o
   1  -4   5       56.56       61.82      6.39 o
   2  -4   5       53.25       52.17      5.66 o
   3  -4   5       31.27       27.72      3.66 o
   4  -4   5        4.66        6.16      0.59 o
   5  -4   5        1.99        1.93      0.26 o
   6  -4   5        5.79        6.42      1.94 o
   7  -4   5        1.26        1.53      0.49 o
  -5  -3   5       24.62       25.84      2.41 o
  -4  -3   5       39.00       37.38      2.55 o
  -3  -3   5       39.06       38.31      2.07 o
  -2  -3   5       48.32       52.89      7.50 o
  -1  -3   5       30.08       32.13      2.09 o
   0  -3   5       65.25       69.26      4.28 o
   1  -3   5       12.21        9.10      1.20 o
   2  -3   5       76.93       79.19      5.60 o
   3  -3   5        0.74       21.48      9.52 o
   4  -3   5       34.53       33.77      4.67 o
   5  -3   5        3.54        2.83      0.19 o
   6  -3   5        7.02        7.05      0.79 o
   7  -3   5        3.89        3.82      0.93 o
  -6  -2   5        4.35        6.13      0.83 o
  -5  -2   5       47.62       49.65      4.22 o
  -4  -2   5        2.61        2.81      0.19 o
  -3  -2   5        0.00        0.09      0.11 o
  -2  -2   5      199.34      206.67     12.23 o
  -1  -2   5        6.05        4.05      0.27 o
   0  -2   5      115.34      127.28     13.54 o
   1  -2   5       35.66       39.18      4.67 o
   2  -2   5       16.65       22.25      1.01 o
   3  -2   5        0.54        0.23      0.11 o
   4  -2   5       62.57       54.96      8.50 o
   5  -2   5       15.28       17.41      0.77 o
   6  -2   5       34.21       31.25      1.39 o
   7  -2   5        0.33        0.87      0.46 o
  -7  -1   5       30.44       32.99      2.26 o
  -6  -1   5        2.02        1.79      0.50 o
  -5  -1   5       46.72       39.42      2.63 o
  -4  -1   5        5.95        5.41      0.40 o
  -3  -1   5       15.11       19.73      1.13 o
  -2  -1   5        0.40        0.43      0.15 o
  -1  -1   5        2.63       38.96      6.80 o
   0  -1   5       62.75       61.64      4.39 o
   1  -1   5      255.14      321.46     14.37 o
   2  -1   5       20.19       19.93      1.68 o
   3  -1   5       67.97       79.83     16.26 o
   4  -1   5       83.67       89.51      3.76 o
   6  -1   5        5.61        4.35      0.41 o
   7  -1   5        7.39        5.89      1.06 o
  -7   0   5       19.60       17.23      1.40 o
  -6   0   5        4.80        4.06      0.53 o
  -5   0   5        0.68        0.34      0.13 o
  -4   0   5        8.49        9.98      4.02 o
  -3   0   5      115.43      115.05      5.00 o
  -2   0   5      212.90      247.94      8.05 o
  -1   0   5       65.49       76.56      2.74 o
   0   0   5      615.81      702.15     38.03 o
   1   0   5        5.53        3.64      0.32 o
   2   0   5       49.97       44.76      8.47 o
   3   0   5        0.04       -0.04      0.05 o
   4   0   5       11.69       14.79      0.69 o
   5   0   5       26.77       20.97      1.00 o
   6   0   5        0.06        0.38      0.29 o
  -7   1   5       17.85       20.00      1.52 o
  -6   1   5        0.25        0.02      0.17 o
  -5   1   5        0.63        9.45      1.28 o
  -4   1   5       59.49       58.40      2.11 o
  -3   1   5        0.00        0.19      0.12 o
  -2   1   5      170.37      157.94      4.00 o
  -1   1   5      118.82      125.08      4.10 o
   0   1   5      204.67      223.20      6.63 o
   1   1   5      114.16      123.18      5.72 o
   2   1   5      220.18      224.02      9.00 o
   3   1   5       29.98       33.27      1.98 o
   4   1   5       77.36       78.84      4.98 o
   5   1   5        0.36        0.27      0.20 o
   6   1   5        9.69       11.66      1.41 o
  -7   2   5       28.08       31.76      2.21 o
  -6   2   5       26.73       22.16      1.94 o
  -5   2   5       47.48       51.36      1.34 o
  -4   2   5      173.67      173.35      4.94 o
  -3   2   5       81.93       76.67      1.62 o
  -2   2   5       80.16       79.10      4.52 o
  -1   2   5        6.52        8.33      0.27 o
   0   2   5        5.50        6.27      0.29 o
   1   2   5       12.31       13.66      0.55 o
   2   2   5       50.43       52.54      1.78 o
   3   2   5      109.23      136.22      7.25 o
   4   2   5        1.57        0.68      0.11 o
   5   2   5        1.39        1.01      0.42 o
  -7   3   5        2.84        2.23      0.44 o
  -6   3   5        2.88        2.96      0.26 o
  -5   3   5       23.83       22.99      0.78 o
  -4   3   5      168.66      159.42      3.56 o
  -3   3   5        1.05        0.65      0.13 o
  -2   3   5        6.20        7.35      0.25 o
  -1   3   5       21.56       25.41      1.07 o
   0   3   5      132.51      149.71      5.38 o
   1   3   5      141.40      145.52      4.06 o
   2   3   5       30.47       40.22      2.26 o
   3   3   5        1.40        1.04      0.17 o
   4   3   5        5.08        5.11      0.99 o
  -7   4   5        0.01        0.11      0.49 o
  -6   4   5       49.09       48.82      1.81 o
  -5   4   5        1.44        1.48      0.26 o
  -4   4   5       10.68        9.34      0.54 o
  -3   4   5       12.37       29.30     10.69 o
  -2   4   5       25.15       25.01      0.99 o
  -1   4   5      141.40      145.10      5.59 o
   0   4   5       44.27       45.94      2.09 o
   1   4   5       37.54       38.58      1.26 o
   2   4   5       15.47       17.69      0.75 o
   3   4   5        1.31        1.62      0.38 o
  -7   5   5       12.13       10.64      0.82 o
  -6   5   5        0.65        0.99      0.56 o
  -5   5   5        5.08        4.73      0.37 o
  -4   5   5       47.10       47.01      2.07 o
  -3   5   5        3.65        3.42      0.48 o
  -2   5   5      139.35      151.54      6.79 o
  -1   5   5        3.22        3.58      0.30 o
   0   5   5       25.30       24.25      2.03 o
   1   5   5        3.31        4.41      0.57 o
   2   5   5       34.08       33.94      2.47 o
  -6   6   5       18.11       14.32      0.99 o
  -5   6   5       20.91       24.06      2.03 o
  -4   6   5       16.31       16.77      1.45 o
  -3   6   5        0.34        0.22      0.44 o
  -2   6   5        8.56        8.01      0.51 o
  -1   6   5       12.69       11.46      1.35 o
   0   6   5        4.00        4.36      0.80 o
   1   6   5        2.79        2.85      0.71 o
  -4   7   5        0.43       -0.71      0.85 o
  -3   7   5        6.89        6.35      0.94 o
  -2   7   5       21.43       21.85      2.12 o
   2  -8   6        0.34        0.58      0.47 o
   3  -8   6       18.33       15.98      1.65 o
  -1  -7   6        5.96        4.83      1.65 o
   0  -7   6        0.37        0.47      0.49 o
   1  -7   6        5.49        4.30      0.67 o
   2  -7   6       27.78       25.27      6.92 o
   3  -7   6       11.89       13.88      2.94 o
   4  -7   6        1.11        0.36      0.38 o
   5  -7   6        4.29        2.96      0.82 o
  -3  -6   6        3.22        2.45      0.54 o
  -2  -6   6       41.06       39.46      6.99 o
  -1  -6   6        0.71        0.73      0.39 o
   0  -6   6       37.85       46.70      5.83 o
   1  -6   6       55.38       50.85      6.27 o
   2  -6   6        2.20        2.53      0.33 o
   3  -6   6       21.40       21.81      2.77 o
   4  -6   6        1.81        1.93      0.32 o
   5  -6   6       21.78       20.55      3.94 o
   6  -6   6        0.68        1.41      0.56 o
  -4  -5   6        7.15        6.43      1.75 o
  -3  -5   6        7.98        9.68      1.46 o
  -2  -5   6       50.30       60.71      2.59 o
  -1  -5   6        1.10        1.29      0.20 o
   0  -5   6        1.91        1.73      0.23 o
   1  -5   6        5.59        5.81      0.49 o
   2  -5   6      182.68      186.46     23.13 o
   3  -5   6        5.51        4.45      0.34 o
   4  -5   6       48.08       51.21      6.25 o
   5  -5   6        8.36        7.78      1.08 o
   6  -5   6       26.60       32.48      2.13 o
  -5  -4   6        0.07        0.04      0.40 o
  -4  -4   6        5.89        4.85      0.48 o
  -3  -4   6      218.91      264.27      9.31 o
  -2  -4   6       11.13       13.54      0.96 o
  -1  -4   6       13.62       17.20      1.33 o
   0  -4   6       17.32       17.69      1.37 o
   1  -4   6        0.22        0.06      0.13 o
   2  -4   6       21.62       22.86      1.85 o
   3  -4   6        2.61       55.72     17.37 o
   4  -4   6        0.18       -0.14      0.14 o
   5  -4   6       18.61       18.92      2.11 o
   6  -4   6       39.37       45.92      3.26 o
  -5  -3   6        0.26        0.67      0.84 o
  -4  -3   6       35.97       37.76      3.97 o
  -3  -3   6       31.06       34.14      2.14 o
  -2  -3   6       41.51       42.87      3.00 o
  -1  -3   6       34.45       37.28      2.35 o
   0  -3   6        3.76        2.99      0.26 o
   1  -3   6      258.24      298.53     23.86 o
   2  -3   6        1.64        9.03      4.26 o
   3  -3   6       17.61       18.55      2.06 o
   4  -3   6       40.53       58.04      3.91 o
   5  -3   6        2.83        2.56      0.22 o
   6  -3   6        3.32        3.27      0.29 o
   7  -3   6        7.42        5.56      1.04 o
  -6  -2   6        1.09        1.13      0.53 o
  -5  -2   6       15.51       16.80      0.69 o
  -4  -2   6       28.76       23.69      1.34 o
  -3  -2   6       30.20       31.76      1.98 o
  -2  -2   6      129.06      123.44      7.79 o
  -1  -2   6        2.51        5.67      5.03 o
   0  -2   6      160.47      162.80     10.07 o
   1  -2   6      184.90      259.12     18.07 o
   2  -2   6       63.30       62.45      4.92 o
   3  -2   6        8.62       13.17      0.65 o
   4  -2   6       39.15       36.13      3.10 o
   5  -2   6       57.28       62.55      3.07 o
   6  -2   6       29.59       25.61      1.77 o
   7  -2   6        3.35        3.24      0.55 o
  -6  -1   6       24.31       21.29      1.06 o
  -5  -1   6       24.18       20.75      1.48 o
  -4  -1   6       25.14       24.48      1.66 o
  -3  -1   6        3.34        3.64      0.17 o
  -2  -1   6       14.06       14.45      0.51 o
  -1  -1   6      374.25      378.24     20.53 o
   0  -1   6      555.88      575.01     51.03 o
   1  -1   6      144.79      155.53     10.42 o
   2  -1   6      188.59      227.07      7.04 o
   3  -1   6       49.10       50.03      9.93 o
   4  -1   6        0.27        0.21      0.10 o
   5  -1   6       46.54       38.84      2.17 o
   6  -1   6       50.93       50.53      6.13 o
  -7   0   6        3.11        8.66      1.83 o
  -6   0   6        0.01        0.26      0.37 o
  -5   0   6        7.80       14.61      1.33 o
  -4   0   6       67.76       64.78      2.40 o
  -3   0   6       38.22       40.78      1.42 o
  -2   0   6       47.64       50.23      2.06 o
  -1   0   6       13.32       13.84      0.58 o
   0   0   6      191.23      230.76     11.78 o
   1   0   6        4.41        3.75      0.40 o
   2   0   6       80.92       85.68     11.73 o
   3   0   6       83.08       81.50      6.89 o
   4   0   6      134.72      130.62      8.73 o
   5   0   6       18.81       15.92      0.77 o
   6   0   6       44.73       48.85      5.74 o
  -7   1   6        0.84        0.00      0.75 o
  -6   1   6        5.76        9.50      0.61 o
  -5   1   6       59.45       58.22      1.88 o
  -4   1   6       25.35       29.59      2.00 o
  -3   1   6       21.75       19.50      1.12 o
  -2   1   6        5.81        5.57      0.22 o
  -1   1   6       37.95       37.07      1.88 o
   0   1   6        0.00        0.53      0.06 o
   1   1   6       17.69       19.64      1.35 o
   2   1   6       98.57       93.50      8.20 o
   3   1   6       46.97       47.56      2.66 o
   4   1   6        2.45        1.91      0.17 o
   5   1   6        4.11        7.86      1.50 o
  -7   2   6        0.03       -0.68      0.68 o
  -6   2   6       15.94       16.57      0.60 o
  -5   2   6        5.37        3.91      0.29 o
  -4   2   6      364.98      359.32      8.16 o
  -3   2   6        4.75        3.76      0.30 o
  -2   2   6       82.53       89.81      2.13 o
  -1   2   6       32.92       37.86      1.12 o
   0   2   6       81.26       82.32      2.71 o
   1   2   6       98.65       95.69      4.56 o
   2   2   6       18.54       19.97      1.03 o
   3   2   6       47.22       38.09      1.52 o
   4   2   6        0.04        0.33      0.09 o
   5   2   6        0.63        0.65      0.51 o
  -7   3   6       25.28       23.00      1.32 o
  -6   3   6        0.01        0.26      0.28 o
  -5   3   6       13.39       11.05      0.43 o
  -4   3   6       49.47       49.12      1.42 o
  -3   3   6       27.88       46.36      6.72 o
  -2   3   6       98.53       99.96      2.67 o
  -1   3   6       37.59       50.58      1.76 o
   0   3   6      201.50      206.84     10.74 o
   1   3   6       14.55       15.20      0.64 o
   2   3   6       10.91        9.83      0.42 o
   3   3   6       17.73       15.71      0.86 o
   4   3   6       36.34       33.44      2.84 o
  -7   4   6        1.70        2.83      0.49 o
  -6   4   6       13.68       15.19      2.05 o
  -5   4   6       20.27       22.76      0.89 o
  -4   4   6       11.12       23.43      2.18 o
  -3   4   6      142.21      142.70      5.25 o
  -2   4   6        0.68        4.10      1.00 o
  -1   4   6        0.70        0.37      0.10 o
   0   4   6        4.89        5.97      0.48 o
   1   4   6       69.83       66.47      2.81 o
   2   4   6        1.72        2.57      0.30 o
   3   4   6        0.15        0.01      0.35 o
  -6   5   6       13.43       15.05      0.99 o
  -5   5   6        3.71        9.98      2.19 o
  -4   5   6       33.17       32.67      1.47 o
  -3   5   6        1.58        1.53      0.41 o
  -2   5   6        0.05        0.20      0.34 o
  -1   5   6       95.25       97.60      5.42 o
   0   5   6       36.49       39.30      2.89 o
   1   5   6        7.10        5.71      0.79 o
  -5   6   6        4.49        3.53      0.50 o
  -4   6   6        1.54        2.25      0.62 o
  -3   6   6        0.62        1.57      0.69 o
  -2   6   6        0.49        0.25      0.45 o
  -1   6   6        1.35        2.02      0.66 o
   0   6   6        5.96        4.93      0.80 o
  -1  -7   7       18.51       22.52      1.87 o
   0  -7   7        2.60        2.42      0.47 o
   1  -7   7        0.08        0.39      0.49 o
   2  -7   7        1.37        3.24      0.65 o
   3  -7   7        0.30        0.38      0.37 o
   4  -7   7       10.03        8.98      2.60 o
   5  -7   7        0.22       -0.06      0.37 o
  -2  -6   7       18.17       15.70      2.45 o
  -1  -6   7        0.03        0.53      0.73 o
   0  -6   7        5.06        4.63      0.49 o
   1  -6   7        0.00        0.17      0.26 o
   2  -6   7       53.78       57.70      6.63 o
   3  -6   7       24.66       27.41      2.57 o
   4  -6   7        9.97        8.05      1.22 o
   5  -6   7        3.77        4.00      0.75 o
   6  -6   7        5.80        7.63      0.85 o
  -3  -5   7       17.21       16.43      1.14 o
  -2  -5   7        0.00        0.58      0.47 o
  -1  -5   7        5.71        5.10      0.33 o
   0  -5   7        8.24        6.25      0.79 o
   1  -5   7       10.04       12.13      1.89 o
   2  -5   7        1.80        1.37      0.21 o
   3  -5   7        0.97        0.84      0.43 o
   4  -5   7       74.31       79.20     10.26 o
   5  -5   7        4.72        6.64      1.80 o
   6  -5   7        3.37        5.69      0.59 o
  -4  -4   7        9.22        7.91      0.50 o
  -3  -4   7        2.46        2.30      0.29 o
  -2  -4   7       18.16       16.73      1.40 o
  -1  -4   7       28.47       30.76      1.96 o
   0  -4   7        1.91        1.14      0.17 o
   1  -4   7       79.35       89.00      8.25 o
   2  -4   7       18.21       31.15      4.94 o
   3  -4   7       22.93       20.65      2.36 o
   4  -4   7       32.18       33.60      4.23 o
   5  -4   7        3.48        3.70      0.65 o
   6  -4   7       10.48       10.90      0.87 o
  -5  -3   7        0.06        0.61      0.46 o
  -4  -3   7        3.59        3.72      0.44 o
  -3  -3   7        1.02        1.47      0.41 o
  -2  -3   7        0.37        0.18      0.13 o
  -1  -3   7      206.02      212.95     13.13 o
   0  -3   7      259.49      273.83     16.89 o
   1  -3   7        4.53        9.83      1.83 o
   2  -3   7        8.83        8.10      0.55 o
   3  -3   7        0.01        0.00      0.11 o
   4  -3   7        6.29        7.20      0.70 o
   5  -3   7      118.89      115.63     10.16 o
   6  -3   7       21.84       23.83      1.86 o
  -6  -2   7       67.78       71.33      5.68 o
  -5  -2   7       11.82        9.47      0.62 o
  -4  -2   7        1.94        2.15      0.37 o
  -3  -2   7        1.19        1.12      0.15 o
  -2  -2   7       16.76       65.80     17.34 o
  -1  -2   7      103.22      102.90      6.17 o
   0  -2   7        0.95        3.44      0.82 o
   1  -2   7        2.73        2.21      0.12 o
   2  -2   7        2.97        4.48      0.29 o
   3  -2   7       11.59       13.32      1.46 o
   4  -2   7       40.34       37.51      2.48 o
   5  -2   7        0.06        0.60      0.22 o
   6  -2   7       12.24       10.80      1.10 o
  -6  -1   7       29.08       28.48      1.48 o
  -5  -1   7        2.42        2.54      0.29 o
  -4  -1   7       71.28       67.23      3.00 o
  -3  -1   7        0.80        5.47      0.60 o
  -2  -1   7      335.33      353.34     15.80 o
  -1  -1   7       21.72       21.31      1.43 o
   0  -1   7       14.02       10.03      0.48 o
   1  -1   7      133.97      155.02      4.58 o
   2  -1   7       30.32       28.25      0.94 o
   3  -1   7       79.87       82.91      5.55 o
   4  -1   7        6.62        6.29      0.33 o
   5  -1   7       15.88       14.20      0.89 o
   6  -1   7        1.34        4.26      0.91 o
  -7   0   7        3.03        3.61      0.82 o
  -6   0   7        4.86        7.14      0.48 o
  -5   0   7       13.79       10.67      0.77 o
  -4   0   7       12.10        9.23      0.48 o
  -3   0   7       69.46       65.84      2.82 o
  -2   0   7       26.04       28.95      1.16 o
  -1   0   7       78.93       82.43      3.37 o
   0   0   7      180.36      182.36      9.66 o
   1   0   7       71.46       81.57      5.28 o
   2   0   7      547.34      434.56     19.54 o
   3   0   7        3.09        7.26      1.97 o
   4   0   7       99.25      108.67      8.59 o
   5   0   7       17.42       18.69      1.36 o
   6   0   7        4.75        4.17      0.84 o
  -7   1   7       33.63       35.09      2.79 o
  -6   1   7        2.67        2.33      0.40 o
  -5   1   7       11.37        9.39      0.38 o
  -4   1   7       16.98       17.98      0.66 o
  -3   1   7      281.78      271.22     14.30 o
  -2   1   7       16.11       17.06      0.88 o
  -1   1   7       38.54       35.38      3.27 o
   0   1   7       35.90       45.53      5.82 o
   1   1   7       40.43       39.11      2.73 o
   2   1   7        1.23        1.16      0.20 o
   3   1   7       61.17       57.15      4.93 o
   4   1   7       25.19       29.46      1.37 o
   5   1   7        0.47        0.20      0.35 o
  -7   2   7        7.82        9.71      0.93 o
  -6   2   7       37.72       37.89      1.59 o
  -5   2   7        1.25        1.11      0.18 o
  -4   2   7      105.73      105.21      2.38 o
  -3   2   7      156.10      156.51      4.73 o
  -2   2   7       97.02       92.96      4.04 o
  -1   2   7        0.67        1.20      0.12 o
   0   2   7        0.04       -0.04      0.15 o
   1   2   7      252.74      274.76     25.22 o
   2   2   7        0.73        1.28      0.24 o
   3   2   7        5.32        3.13      0.21 o
   4   2   7       11.76       10.28      0.69 o
  -7   3   7        1.44        1.89      0.87 o
  -6   3   7       40.60       42.69      3.35 o
  -5   3   7       25.97       26.82      0.84 o
  -4   3   7        0.34        0.55      0.18 o
  -3   3   7       71.17       67.56      1.69 o
  -2   3   7       43.90       44.68      1.59 o
  -1   3   7        9.41        9.73      0.38 o
   0   3   7      151.47      169.35     17.86 o
   1   3   7        9.91       11.07      0.63 o
   2   3   7        0.20        0.11      0.18 o
   3   3   7        0.27        0.33      0.23 o
  -6   4   7       49.51       54.70      2.99 o
  -5   4   7        0.01        2.91      0.74 o
  -4   4   7       50.54       50.12      1.67 o
  -3   4   7       12.66       11.95      0.57 o
  -2   4   7        7.76        7.16      0.37 o
  -1   4   7      126.77      127.09      4.23 o
   0   4   7       87.88       97.61      4.99 o
   1   4   7       11.54       11.45      0.79 o
   2   4   7       16.88       17.78      1.16 o
   3   4   7        0.10        0.47      0.30 o
  -6   5   7       10.06        9.91      1.49 o
  -5   5   7        4.68        3.97      0.52 o
  -4   5   7       30.83       35.70      1.48 o
  -3   5   7       23.50       23.79      1.49 o
  -2   5   7       25.72       24.99      2.07 o
  -1   5   7        2.31        1.61      0.55 o
   0   5   7       64.38       70.15      5.79 o
   1   5   7        2.62       11.01      1.72 o
  -4   6   7        7.93        7.89      0.67 o
  -3   6   7        4.73        4.60      0.82 o
  -2   6   7        0.03        1.96      0.88 o
   0  -7   8        6.52        5.48      1.05 o
   1  -7   8        6.09        6.05      0.69 o
   2  -7   8        8.03        6.44      0.84 o
   3  -7   8       12.92       13.51      3.43 o
   4  -7   8        5.85        6.10      1.72 o
  -2  -6   8        3.43        4.02      0.64 o
  -1  -6   8       11.64       11.44      2.40 o
   0  -6   8        0.94       -0.16      0.38 o
   1  -6   8        6.96        7.70      2.29 o
   2  -6   8       40.12       38.45      4.88 o
   3  -6   8       44.44       34.96      2.83 o
   4  -6   8        4.00        3.59      1.20 o
   5  -6   8       32.36       24.27      2.48 o
  -3  -5   8        2.49        2.42      0.36 o
  -2  -5   8       32.62       28.68      4.34 o
  -1  -5   8       14.61       16.62      3.73 o
   0  -5   8        5.68        4.86      0.30 o
   1  -5   8       29.33       24.08      3.70 o
   2  -5   8       12.88       10.32      1.52 o
   3  -5   8        6.57        6.45      1.21 o
   4  -5   8        2.99        3.48      0.35 o
   5  -5   8        1.12        1.23      0.34 o
   6  -5   8       57.58       71.35      5.77 o
  -4  -4   8        1.81        2.06      0.34 o
  -3  -4   8        6.53        6.53      0.36 o
  -2  -4   8        0.10       -0.15      0.26 o
  -1  -4   8       79.45       81.58      6.20 o
   0  -4   8      121.75      128.74      9.73 o
   1  -4   8       20.14       23.53      0.92 o
   2  -4   8        1.30        2.60      0.21 o
   3  -4   8        0.53        0.65      0.19 o
   4  -4   8        9.33        8.58      0.78 o
   5  -4   8       48.31       42.36      7.42 o
   6  -4   8        1.01        1.15      0.37 o
  -5  -3   8       16.13       15.28      0.97 o
  -4  -3   8        7.81        7.09      1.53 o
  -3  -3   8        4.72        4.61      0.30 o
  -2  -3   8      252.44      271.62     17.66 o
  -1  -3   8        4.12        3.35      0.24 o
   0  -3   8        0.64        0.34      0.13 o
   1  -3   8        1.69        2.05      0.16 o
   2  -3   8      134.57      144.06      9.68 o
   3  -3   8       49.18       47.24      5.15 o
   4  -3   8       29.78       24.15      2.52 o
   5  -3   8        0.12        0.24      0.23 o
  -5  -2   8        5.62        6.08      0.69 o
  -4  -2   8       48.65       51.89      1.69 o
  -3  -2   8       25.57       24.34      1.35 o
  -2  -2   8        1.63        1.35      0.16 o
  -1  -2   8       60.14       58.72      3.31 o
   0  -2   8        0.04        0.08      0.11 o
   1  -2   8      176.69      201.81     13.15 o
   2  -2   8      179.64      187.65     12.88 o
   3  -2   8       20.13       22.97      2.35 o
   4  -2   8       12.41       12.66      0.50 o
   5  -2   8        0.60        0.30      0.18 o
   6  -2   8       44.80       35.71      3.38 o
  -6  -1   8        4.43       14.75      1.95 o
  -5  -1   8        0.01        0.21      0.23 o
  -4  -1   8       34.90       33.51      2.49 o
  -3  -1   8      114.16      109.23      5.46 o
  -2  -1   8       20.09       16.13      0.99 o
  -1  -1   8        9.35       11.11      0.71 o
   0  -1   8       50.88       53.27      2.72 o
   1  -1   8       82.53       92.41      4.01 o
   2  -1   8       55.80       55.05      1.87 o
   3  -1   8      187.90      217.46      7.65 o
   4  -1   8       17.95       17.39      1.90 o
   5  -1   8       31.12       27.17      4.29 o
  -6   0   8       13.81       12.23      0.78 o
  -5   0   8        3.21        3.45      0.30 o
  -4   0   8       15.12       12.86      0.66 o
  -3   0   8       91.38       91.52      5.44 o
  -2   0   8        4.91        2.97      0.22 o
  -1   0   8       22.86       23.62      1.03 o
   0   0   8       53.31       56.19      2.73 o
   1   0   8      110.49      122.40     11.36 o
   2   0   8       23.63       21.85      1.75 o
   3   0   8        3.61        3.42      0.15 o
   4   0   8       45.66       52.14      2.45 o
  -6   1   8        2.87        2.71      0.51 o
  -5   1   8       21.74       22.84      0.77 o
  -4   1   8      146.35      137.81      9.65 o
  -3   1   8      204.60      191.61      9.68 o
  -2   1   8        0.15        0.00      0.11 o
  -1   1   8       44.99       56.16      2.72 o
   0   1   8        0.16        0.45      0.16 o
   1   1   8      112.30      139.43      8.91 o
   2   1   8        0.00       -0.07      0.16 o
   3   1   8        2.59        2.68      0.35 o
   4   1   8        0.83        0.47      0.20 o
   5   1   8       12.95       13.64      1.44 o
  -6   2   8       16.50       15.47      1.06 o
  -5   2   8        0.71        1.08      0.23 o
  -4   2   8       79.03       74.26      3.37 o
  -3   2   8        9.10        9.43      0.42 o
  -2   2   8       10.73       15.73      3.10 o
  -1   2   8       92.83       93.45      3.15 o
   0   2   8      250.49      294.06     33.15 o
   1   2   8        9.62        8.13      0.49 o
   2   2   8        0.31        0.06      0.18 o
   3   2   8        1.07        0.79      0.24 o
   4   2   8        7.57        6.37      0.61 o
  -6   3   8        3.61        3.78      0.56 o
  -5   3   8       32.61       33.60      1.70 o
  -4   3   8        0.12        0.39      0.21 o
  -3   3   8        7.80        7.66      0.43 o
  -2   3   8       93.95       91.96      2.91 o
  -1   3   8       16.87       18.18      0.64 o
   0   3   8        9.83        9.26      0.51 o
   1   3   8        5.29        4.43      0.56 o
   2   3   8        0.00        1.32      0.54 o
   3   3   8       24.48       25.82      1.56 o
  -6   4   8        1.36        2.17      0.56 o
  -5   4   8       20.07       21.45      1.33 o
  -4   4   8        7.75        7.40      0.45 o
  -3   4   8       27.60       28.04      1.04 o
  -2   4   8       29.98       32.53      1.67 o
  -1   4   8       21.65       25.22      2.02 o
   0   4   8       26.67       29.56      1.79 o
   2   4   8        0.11       -0.34      0.34 o
  -5   5   8       12.95       12.91      0.92 o
  -4   5   8        2.15        2.12      0.57 o
  -3   5   8        7.91        7.26      0.71 o
  -2   5   8       13.19       11.38      1.14 o
  -1   5   8        2.90        3.24      0.64 o
   0   5   8        0.72        0.67      0.50 o
   1  -7   9        3.78        2.05      0.96 o
   2  -7   9        0.66        1.46      0.61 o
   3  -7   9       12.67        9.65      0.85 o
  -1  -6   9        0.17       -0.33      0.53 o
   0  -6   9       32.12       30.93      6.13 o
   1  -6   9        5.17        4.40      0.46 o
   2  -6   9        4.86        8.45      1.03 o
   3  -6   9        3.23        3.86      1.26 o
   4  -6   9       21.34       23.56      6.72 o
  -3  -5   9        0.01       -0.22      0.29 o
  -2  -5   9        1.52        1.49      0.35 o
  -1  -5   9       17.84       14.17      3.67 o
   0  -5   9        1.23        0.50      0.42 o
   1  -5   9       28.41       25.97      3.18 o
   2  -5   9        1.15        1.49      0.45 o
   3  -5   9        2.24        2.34      0.63 o
   4  -5   9       41.73       41.24      9.58 o
   5  -5   9        9.11       10.66      1.04 o
  -4  -4   9        0.22        0.12      0.34 o
  -3  -4   9        5.50        4.73      0.36 o
  -2  -4   9       28.72       34.79      3.28 o
  -1  -4   9       26.31       26.62      2.78 o
   0  -4   9        0.03        0.97      1.03 o
   1  -4   9       50.33       51.98      5.62 o
   2  -4   9       31.79       32.52      2.69 o
   3  -4   9        0.81        0.70      0.23 o
   4  -4   9        1.86        1.42      0.29 o
   5  -4   9        9.25        9.58      0.88 o
  -5  -3   9       17.31       18.14      1.45 o
  -4  -3   9        7.36        7.63      0.88 o
  -3  -3   9        2.21        2.40      0.30 o
  -2  -3   9        0.89        1.50      0.23 o
  -1  -3   9        0.06        0.06      0.38 o
   0  -3   9       45.51       43.69      3.33 o
   1  -3   9        0.10        0.02      0.14 o
   2  -3   9       13.03        9.87      0.85 o
   3  -3   9       19.37       17.44      1.36 o
   4  -3   9        0.03        3.06      0.94 o
   5  -3   9       13.61       12.87      2.51 o
  -5  -2   9       28.10       30.94      3.16 o
  -4  -2   9        1.93        2.35      0.29 o
  -3  -2   9       95.80      102.34      3.16 o
  -2  -2   9      122.80      116.03      8.35 o
  -1  -2   9       65.26       65.49      4.80 o
   0  -2   9       67.66       63.12      4.28 o
   1  -2   9        6.08        5.63      0.28 o
   2  -2   9       21.31       19.45      2.62 o
   3  -2   9       45.16       43.34      4.98 o
   4  -2   9        3.04        3.39      0.34 o
   5  -2   9        0.06        0.08      0.28 o
  -6  -1   9       11.12        9.95      1.15 o
  -5  -1   9        9.83       11.06      0.75 o
  -4  -1   9       66.94       69.52      2.31 o
  -3  -1   9        1.83        1.91      0.20 o
  -2  -1   9       31.42       30.77      3.08 o
  -1  -1   9       77.09       89.14      4.99 o
   0  -1   9        5.01       26.34      3.53 o
   1  -1   9      147.48      151.76      8.69 o
   2  -1   9       78.16       74.36      9.92 o
   3  -1   9      118.15      125.60      4.82 o
   4  -1   9        0.18        0.33      0.16 o
  -6   0   9        2.11        2.27      0.42 o
  -5   0   9        8.03        7.18      0.48 o
  -4   0   9        0.55        0.14      0.26 o
  -3   0   9       18.18       17.84      1.33 o
  -2   0   9       17.15       14.46      0.88 o
  -1   0   9        0.46       30.25      3.39 o
   0   0   9        8.59        5.12      0.40 o
   1   0   9        0.19        0.55      0.25 o
   2   0   9       28.66       29.86      2.78 o
   3   0   9        0.20        0.12      0.16 o
   4   0   9        2.56        2.09      0.55 o
  -6   1   9       40.56       42.24      2.47 o
  -5   1   9       22.15       22.21      1.04 o
  -4   1   9       10.52       19.93      3.03 o
  -3   1   9       91.04       85.74      5.25 o
  -2   1   9       17.80       18.37      0.76 o
  -1   1   9       54.79       43.72      2.76 o
   0   1   9       82.69      100.02      8.22 o
   1   1   9       68.52       64.04      5.52 o
   2   1   9       24.09       21.89      1.70 o
   3   1   9       20.62       25.28      1.09 o
   4   1   9        0.14        0.21      0.23 o
  -6   2   9       14.05       13.48      1.28 o
  -5   2   9       67.56       68.40      2.78 o
  -4   2   9        1.99        2.03      0.24 o
  -3   2   9       10.55       11.12      0.80 o
  -2   2   9      195.76      191.92     10.00 o
  -1   2   9        0.54        0.58      0.17 o
   0   2   9       12.18        9.33      0.90 o
   1   2   9       30.00       29.97      3.54 o
   3   2   9        7.53        5.87      0.63 o
  -6   3   9        2.64        1.51      0.87 o
  -5   3   9       13.71       12.73      0.71 o
  -4   3   9       11.52       11.86      1.19 o
  -3   3   9       40.27       39.54      1.84 o
  -2   3   9        6.51        6.50      0.42 o
  -1   3   9       23.69       21.23      1.39 o
   0   3   9        0.95        1.30      0.37 o
   1   3   9       40.14       45.99      3.59 o
   2   3   9       36.60       40.03      2.86 o
  -5   4   9        4.06        3.72      0.46 o
  -4   4   9        0.06        0.75      0.40 o
  -3   4   9       46.72       49.19      2.53 o
  -2   4   9        2.38        2.92      0.73 o
  -1   4   9        0.61        0.84      0.52 o
   0   4   9       36.34       42.21      3.83 o
   1   4   9       51.31       56.46      5.55 o
  -4   5   9       43.61       47.68      4.19 o
  -2   5   9       17.20       16.00      1.53 o
  -1   5   9        2.23        2.72      0.84 o
  -1  -6  10        7.27        6.10      1.01 o
   0  -6  10       11.52       11.33      2.44 o
   1  -6  10       10.44        7.76      2.51 o
   2  -6  10       21.26       18.93      5.17 o
   3  -6  10        5.44        3.75      0.83 o
   4  -6  10        6.31        5.80      1.54 o
  -2  -5  10        1.17        2.95      0.47 o
  -1  -5  10        9.26       10.39      1.18 o
   0  -5  10        0.08        0.25      0.44 o
   1  -5  10       15.42       14.19      2.66 o
   2  -5  10        1.62        1.78      0.52 o
   3  -5  10        4.57        3.93      0.41 o
   4  -5  10       19.55       19.73      4.98 o
  -3  -4  10        7.49       10.93      1.47 o
  -2  -4  10       30.58       30.06      5.51 o
  -1  -4  10      116.91      139.13      5.81 o
   0  -4  10        0.28        0.16      0.61 o
   1  -4  10        1.99        1.15      0.25 o
   2  -4  10        7.80        8.15      0.63 o
   3  -4  10       53.28       48.18      3.72 o
   4  -4  10        0.55        1.43      0.49 o
   5  -4  10        5.72        6.83      0.72 o
  -4  -3  10        2.37        2.16      1.09 o
  -3  -3  10       35.85       34.30      2.15 o
  -2  -3  10        1.44        1.56      0.23 o
  -1  -3  10       52.21       50.80      4.43 o
   0  -3  10        7.26        6.28      0.63 o
   1  -3  10        1.20        1.89      0.35 o
   2  -3  10       75.57       74.03      6.02 o
   3  -3  10       55.99       53.25      3.94 o
   4  -3  10        1.45        0.39      0.29 o
   5  -3  10        2.87        2.94      0.50 o
  -5  -2  10       17.35       16.60      0.95 o
  -4  -2  10       33.25       34.47      3.01 o
  -3  -2  10        3.83        3.39      0.28 o
  -2  -2  10        1.01        0.28      0.18 o
  -1  -2  10        0.13        0.13      0.13 o
   0  -2  10        7.45       20.27      3.80 o
   1  -2  10       19.09       16.34      1.84 o
   2  -2  10        0.00        1.04      0.33 o
   3  -2  10        0.86        0.87      0.28 o
   4  -2  10       12.38       11.56      1.25 o
   5  -2  10       12.53       12.54      0.94 o
  -5  -1  10       13.05       13.03      0.89 o
  -4  -1  10        4.49        5.12      0.43 o
  -3  -1  10        5.25        7.05      0.40 o
  -2  -1  10        6.52        4.60      0.25 o
  -1  -1  10        7.16        4.69      0.23 o
   0  -1  10        6.88        2.90      0.22 o
   1  -1  10        0.59        1.18      0.71 o
   2  -1  10       56.93       57.95      6.10 o
   3  -1  10        6.11        5.13      0.29 o
   4  -1  10        7.34        7.21      0.63 o
  -5   0  10       20.67       19.50      1.22 o
  -4   0  10       24.11       35.46      4.98 o
  -3   0  10       52.15       52.06      1.69 o
  -2   0  10       51.30       65.60      3.68 o
  -1   0  10        0.02       -0.10      0.12 o
   0   0  10        6.39        5.73      0.39 o
   1   0  10       28.17       25.04      0.86 o
   2   0  10        2.11        2.39      0.24 o
   3   0  10        4.94        4.21      0.54 o
   4   0  10       20.31       25.31      1.82 o
  -5   1  10        0.23        3.48      2.53 o
  -4   1  10        3.31        3.34      0.35 o
  -3   1  10       83.86       88.10      4.45 o
  -2   1  10       18.42       16.05      0.61 o
  -1   1  10       53.33       45.76      2.19 o
   0   1  10        9.96        8.27      0.70 o
   1   1  10       33.79       27.45      3.99 o
   2   1  10        0.20        0.77      0.47 o
  -5   2  10       11.82       10.53      0.97 o
  -4   2  10        2.36        1.87      0.30 o
  -3   2  10        0.00        0.35      0.28 o
  -2   2  10        0.08        0.09      0.16 o
  -1   2  10       10.33        8.78      0.83 o
   0   2  10        0.16       -0.34      0.34 o
   1   2  10        1.08        1.60      0.29 o
   2   2  10       16.76       20.34      1.61 o
   3   2  10        2.76        2.74      0.55 o
  -5   3  10        0.02       -0.41      0.41 o
  -4   3  10        1.42        1.36      0.48 o
  -3   3  10        8.45        7.08      0.48 o
  -2   3  10       21.85       29.46      2.31 o
  -1   3  10        0.10        0.51      0.39 o
   0   3  10        3.74        5.63      0.64 o
   1   3  10       26.01       28.52      2.21 o
   2   3  10        0.62        1.67      0.68 o
  -4   4  10       14.99       15.14      1.60 o
  -3   4  10       10.15       13.46      1.62 o
  -2   4  10       15.48       14.53      1.49 o
  -1   4  10       35.63       38.86      3.14 o
   0   4  10       17.71       18.29      1.88 o
   0  -6  11        9.17        9.34      1.81 o
   1  -6  11        3.57        3.33      1.08 o
   2  -6  11        6.15        5.94      1.01 o
  -2  -5  11        0.00       -0.81      0.81 o
  -1  -5  11        3.17        2.35      0.43 o
   0  -5  11        0.87        0.71      0.31 o
   1  -5  11        8.85        9.43      1.92 o
   2  -5  11        5.49        6.38      1.00 o
   3  -5  11        0.63        0.04      0.41 o
   4  -5  11        0.91        0.43      0.44 o
  -3  -4  11       14.75       15.92      1.44 o
  -2  -4  11        1.41        1.44      0.46 o
  -1  -4  11       14.47       12.62      0.96 o
   0  -4  11        0.02        0.24      0.65 o
   1  -4  11       11.04       10.94      2.76 o
   2  -4  11        4.11        2.89      0.36 o
   3  -4  11        0.83        1.01      0.45 o
   4  -4  11        8.85        9.76      1.13 o
  -4  -3  11       11.35       10.82      1.03 o
  -3  -3  11       47.81       55.60      3.25 o
  -2  -3  11        8.24        7.42      0.77 o
  -1  -3  11       40.19       39.28      2.84 o
   0  -3  11       14.45       13.62      1.46 o
   1  -3  11       67.44       56.33      6.03 o
   2  -3  11        0.88       15.03      5.00 o
   3  -3  11        2.83        1.99      0.35 o
   4  -3  11        4.43        4.59      0.59 o
  -4  -2  11        0.13        0.61      0.50 o
  -3  -2  11        9.45       10.39      0.62 o
  -2  -2  11       12.57       11.56      1.28 o
  -1  -2  11        9.19       11.73      1.16 o
   0  -2  11       22.74       22.99      2.64 o
   1  -2  11       11.48        8.29      1.13 o
   2  -2  11        1.95        1.87      0.28 o
   3  -2  11       42.81       47.33      4.33 o
   4  -2  11        1.60        1.32      0.41 o
  -5  -1  11        1.29        1.69      0.51 o
  -4  -1  11       12.32       20.36      1.33 o
  -3  -1  11       28.28       25.88      1.28 o
  -2  -1  11        1.43        8.46      1.91 o
  -1  -1  11        7.32        4.74      0.37 o
   0  -1  11        7.61        7.32      0.89 o
   1  -1  11        5.43        4.53      0.65 o
   2  -1  11        0.18        0.17      0.41 o
   3  -1  11       10.20        9.43      0.84 o
   4  -1  11        8.27        9.01      0.78 o
  -5   0  11        1.48        1.23      0.51 o
  -4   0  11       28.33       29.98      1.76 o
  -3   0  11        5.77        4.53      0.37 o
  -2   0  11       25.72       24.54      1.10 o
  -1   0  11        1.29        0.42      0.25 o
   0   0  11       40.55       40.78      4.85 o
   1   0  11        0.30        0.73      0.14 o
   2   0  11       18.55       17.62      1.27 o
   3   0  11        7.70        7.67      0.77 o
  -5   1  11       48.09       50.35      3.86 o
  -4   1  11        1.42        1.53      0.42 o
  -3   1  11        4.05        3.67      0.67 o
  -2   1  11        7.57        5.11      0.42 o
  -1   1  11       36.52       30.48      4.81 o
   0   1  11        5.32        5.06      0.67 o
   1   1  11        3.85        7.88      1.96 o
   2   1  11        2.13        1.55      0.48 o
   3   1  11        1.83        1.70      0.50 o
  -5   2  11        2.23        1.70      0.45 o
  -4   2  11       12.17       12.59      0.80 o
  -3   2  11       18.11       16.62      1.03 o
  -2   2  11        2.23        3.05      0.29 o
  -1   2  11       35.11       30.09      4.44 o
   0   2  11       19.46       17.28      2.05 o
   1   2  11        6.23        6.06      0.95 o
   2   2  11       34.85       39.56      3.62 o
  -4   3  11       13.69       12.62      0.92 o
  -3   3  11       29.33       26.77      2.26 o
  -2   3  11        2.05        1.36      0.56 o
  -1   3  11       19.31       21.04      2.27 o
   0   3  11       10.96       10.28      1.18 o
   0  -5  12       10.42        8.57      2.49 o
   1  -5  12        4.87        3.67      0.50 o
   2  -5  12        0.14        0.14      0.35 o
  -2  -4  12        0.17       -0.41      0.50 o
  -1  -4  12        4.08        3.22      0.66 o
   0  -4  12       13.91       16.82      3.54 o
   1  -4  12       20.37       18.97      3.85 o
   2  -4  12        1.97        0.88      0.32 o
   3  -4  12       27.99       26.30      5.98 o
  -3  -3  12        3.16        3.67      0.47 o
  -2  -3  12       12.43       13.44      1.31 o
  -1  -3  12       12.26       13.42      0.89 o
   0  -3  12       31.72       35.24      2.90 o
   1  -3  12        1.87        2.66      2.47 o
   2  -3  12        3.08        1.04      0.82 o
   3  -3  12        1.89        2.64      0.68 o
  -3  -2  12       15.42       13.72      0.92 o
  -2  -2  12        1.13        1.21      0.52 o
  -1  -2  12        0.48        0.27      0.23 o
   0  -2  12        4.01        2.59      0.50 o
   1  -2  12        0.18        0.34      0.22 o
   2  -2  12        9.38       10.45      0.98 o
   3  -2  12        5.97        5.64      0.69 o
  -4  -1  12        3.08        3.02      0.49 o
  -3  -1  12       22.01       21.90      1.32 o
  -2  -1  12        0.95        0.44      0.25 o
  -1  -1  12        3.16        3.06      0.27 o
   0  -1  12        3.98        4.17      0.53 o
   1  -1  12        4.31        3.14      0.42 o
   2  -1  12        0.91        1.23      0.51 o
   3  -1  12       20.00       21.35      2.14 o
  -4   0  12        0.65        0.37      0.62 o
  -3   0  12        3.05        2.82      0.40 o
  -2   0  12        0.03        0.12      0.24 o
  -1   0  12        0.44        0.35      0.31 o
   0   0  12        3.93        4.42      0.51 o
   1   0  12       20.99       22.22      2.05 o
   2   0  12       20.90       22.06      1.73 o
  -4   1  12       17.27       15.89      1.15 o
  -3   1  12        2.39        1.46      0.31 o
  -2   1  12        0.99        3.35      0.41 o
  -1   1  12       16.15       16.63      1.74 o
   0   1  12        9.58       11.49      1.51 o
   1   1  12        2.08        2.43      0.64 o
   2   1  12       18.39       19.94      1.90 o
  -3   2  12       20.53       19.69      2.12 o
  -2   2  12       64.53       66.64      6.07 o
  -1   2  12        8.28        9.44      1.51 o
   0   2  12        2.61        2.67      0.70 o
   0  -4  13        1.50        1.66      0.55 o
   1  -4  13       14.06       12.61      1.82 o
  -2  -3  13        8.03        7.81      0.64 o
  -1  -3  13        1.82        0.88      0.61 o
   0  -3  13        1.64        1.70      0.67 o
   1  -3  13       16.44       15.04      1.69 o
   2  -3  13        0.40       -0.04      0.41 o
  -2  -2  13       13.10       13.52      1.18 o
  -1  -2  13        2.40        2.13      0.59 o
   0  -2  13       18.34       17.57      1.83 o
   1  -2  13       10.63       10.14      1.20 o
   2  -2  13       31.82       30.43      2.27 o
  -3  -1  13       27.75       24.36      1.50 o
  -2  -1  13        2.11        2.22      0.39 o
  -1  -1  13        0.16       -0.24      0.42 o
   0  -1  13       18.06       16.24      1.43 o
   1  -1  13       66.93       75.75      5.25 o
   2  -1  13       24.45       24.17      2.05 o
  -3   0  13        0.13       -0.10      0.35 o
  -2   0  13       24.44       21.36      1.37 o
  -1   0  13        4.17        3.75      0.68 o
   0   0  13        1.77        2.44      0.72 o
   1   0  13        0.75        0.80      0.58 o
  -2   1  13        0.94       -0.66      0.66 o
  -1   1  13        5.13        4.82      0.89 o
 
